# Supplementary material for: Chlamydiae as symbionts of photosynthetic dinoflagellates
Source: ISME J. 2024 Jul 24;18(1):wrae139. doi: 10.1093/ismejo/wrae139 (PMC11317633; doi:10.1093/ismejo/wrae139)
Supplement: Table_S5-Simkaniaceae_abundance_in_GP_and_TS_wrae139 [file table_s5-simkaniaceae_abundance_in_gp_and_ts_wrae139.xlsx]

## Sheet: Legend
	Table SX: Relative abundance of bacterial ASVs assigned to the Simkaniaceae family in Cladocopium sp SCF049.01 samples of the growth phase experiment (A) and the time series experiment (B). This data is summarized in Figure XC-D.
		Sample Key
		A- Growth Phase	1CA
			1	Time point (between 1 and 9, see below)
			C	Fraction (Closely associated 'C', Loosely associated 'L', Intracellular 'I')
			A	Replicate (A, B, C)
		B-Time Series	TS1_CA
			TS1	Sampling hour (between 1 and 8)
			C	Fraction (Closely associated 'C', Loosely associated 'L', Intracellular 'I')
			A	Replicate (A, B, C)
		Growth phase Timepoints	Corresponding sampling Day				Time Series Time point	Corresponding Hour
		1	1				1	12:00:00
		2	5				2	15:00:00
		3	8				3	18:00:00
		4	12				4	20:00:00
		5	15				5	00:00:00
		6	19				6	03:00:00
		7	22				7	06:00:00
		8	26				8	08:00:00
		9	29

## Sheet: A-Growth Phase
1CA	1CB	1CC	1IA	1IB	1IC	1LA	1LB	1LC	2CA	2CB	2CC	2IA	2IB	2LA	2LB	2LC	3CA	3CB	3CC	3IA	3IB	3LA	3LB	3LC	4CA	4CB	4CC	4IA	4IB	4IC	4LA	4LB	4LC	5CA	5CB	5CC	5IA	5IC	5LA	5LB	5LC	6CA	6CB	6CC	6IA	6IB	6IC	6LA	6LB
0	0	0	0	0	0	0	0	0	0	0	0	0	0	0	0	0	0	0	0	0	0	0	0	0	0	0	0	0	3.52679	0	0	0	0	0	0	0	0	0	0	0	0	0	0	0	0	0	0	0	0
12.1004	12.041	14.8687	0	0.0865988	0.881705	0.884138	1.29963	1.57726	31.0009	30.4594	27.8136	9.8318	1.52887	2.62603	3.26615	3.67986	36.0114	35.3027	37.4322	0.658837	0	5.08011	5.40189	6.11602	39.4502	38.8552	41.8101	0	4.73214	2.90961	7.26922	6.14373	6.20261	44.1578	47.1189	49.8091	4.20354	0	6.09605	5.2111	5.65229	48.9177	45.5776	50.8366	0	3.77121	0.584007	8.56162	5.68968
0	0	0	0	0	0	0	0	0	0	0	0	0	0	0	0	0	0	0	0	0	0	0	0	0	0	0	0	0	0	0	0	0	0	0	0	0	0	0	0	0	0	0	0	0	0	0	0	0	0
0	0	0	0	0	0	0	0	0	0	0	0	0	0.160933	0	0	0	0	0	0	0	0	0	0	0	0	0	0	0	0	0	0	0	0	0	0	0	0	0	0	0	0	0	0	0	0	0	0	0	0
0	0	0	0	0	0	0	0	0	0	0	0	0	1.02595	0	0	0	0	0	0	0	0	0	0	0	0	0	0	0	0	0	0	0	0	0	0	0	1.43805	0	0	0	0	0	0	0	0	0	0	0	0
[truncated: 33 more columns]

## Sheet: B-Time Series
TS1_CA	TS1_CB	TS1_CC	TS1_IA	TS1_IB	TS1_IC	TS1_LA	TS1_LB	TS2_CA	TS2_CB	TS2_CC	TS2_IA	TS2_IB	TS2_IC	TS2_LA	TS2_LB	TS2_LC	TS3_CA	TS3_CB	TS3_CC	TS3_IA	TS3_IB	TS3_IC	TS3_LA	TS3_LB	TS3_LC	TS4_CA	TS4_CB	TS4_CC	TS4_IA	TS4_IB	TS4_IC	TS4_LA	TS4_LB	TS4_LC	TS5_CA	TS5_CB	TS5_CC	TS5_IA	TS5_IB	TS5_IC	TS5_LB	TS5_LC	TS6_CA	TS6_CB	TS6_CC	TS6_IA	TS6_IB	TS6_IC	TS6_LA
0	0	0	0	0	0	0	0	0	0	0	0	0	0	0	0	0	0	0	0	0	0	0	0	0	0	0	0	0	0	0	0	0	0	0	0	0	0	0	0	0.180377	0	0	0	0	0	0	0	0	0
0	0	0	0	0	0	0	0	0	0	0	0	0	0	0	0	0	0	0	0	0	0	0	0	0	0	0	0.0204661	0	0	0.138724	0	0	0	0	0	0	0	0	0	0	0	0	0	0	0	0	0	0	0
0	0	0	0	0	0	0	0	0	0	0	0	0	0	0	0	0	0	0	0	0	0	0	0	0	0	0	0	0	0	0	0	0	0	0	0	0	0	0	0	0.229571	0	0	0	0	0	0	0	0	0
0	0	0	0	0	0	0	0	0	0	0	0	0.603424	0	0	0	0	0	0	0	0	0	0	0	0	0	0	0	0	0	0	0	0	0	0	0	0	0	0	0	0	0	0	0	0	0	0	0	0	0
0	0	0	0	0	0	0	0	0	0	0	0	0	0.347222	0	0	0	0	0	0	0.451868	0	0	0	0	0	0	0	0	0	0.0990884	0	0	0	0	0	0	0	0	0	0	0	0	0	0	0	0	0	0	0
0	0	0	0	0	0	0	0	0	0	0	0	0	0	0	0	0	0	0	0	0	0	0	0	0	0	0	0	0	0	0	0	0	0	0	0	0	0	0	0	0	0	0	0	0	0	0	0	0.554255	0
35.1313	37.3749	36.4945	0.157499	0.135737	0.0556483	6.46608	6.27484	36.0165	35.2944	37.4056	0.436267	0	0	5.07873	5.3992	6.11247	32.7667	34.9852	32.1496	0	0	0	4.81002	5.01785	4.9255	27.4241	23.9505	25.4108	0.0700321	0.0990884	0	4.54718	5.48359	1.23187	32.9983	27.127	25.92	0	0.260165	0	4.55813	4.28221	26.8472	26.6688	26.0266	1.34106	1.50091	0.123766	3.24328
0	0	0	0	0	0	0	0	0	0	0	0	0	0	0	0	0	0	0	0	0	0	0	0	0	0	0	0	0	0	0	0	0	0	0	0	0	0	0	0.487052	0	0	0	0	0	0	0	0	0	0
0	0	0	0	0	0	0	0	0	0	0	0	0	0	0	0	0	0	0	0	0.180747	0	0	0	0	0	0	0	0	0	0	0	0	0	0	0	0	0	0	0	0	0	0	0	0	0	0	0	0	0
0	0	0	0	0	0	0	0	0	0	0	0	0	0	0	0	0	0	0	0	0	0	0	0	0	0	0	0	0	0	0	0	0	0	0	0	0	0	0.154347	0	0	0	0	0	0	0	0	0	0	0
0	0	0	0	0	0	0	0	0	0	0	0	0	0	0	0	0	0	0	0	0	0	0	0	0	0	0	0	0.0248077	0	0.25763	0	0	0	0	0	0	0	0	0	0	0	0	0	0	0	0	0	0	0
0	0	0	0	0	0	0	0	0	0	0	0	0	0	0	0	0	0	0	0	0.168282	0	0	0	0	0	0	0	0	0	0	0	0	0	0	0	0	0	0	0	0	0	0	0	0	0	0	0	0	0
0	0	0	0	0	0	0	0	0	0	0	0	0	0	0	0	0	0	0	0	0.233725	0	0	0	0	0	0	0	0	0	0	0	0	0	0	0	0	0	0	0	0	0	0	0	0	0	0	0	0	0
0	0	0	0	0	0	0	0	0	0	0	0	0	0	0	0	0	0	0	0	0	0	0	0	0	0	0	0	0	0	0	0	0	0	0	0	0	0	0	0	0.245969	0	0	0	0	0	0	0	0	0
0	0	0	0	0	0	0	0	0	0	0	0.701821	0	0	0	0	0	0	0	0	0	0	0	0	0	0	0	0	0	0	0	0	0	0	0	0	0	0	0	0	0	0	0	0	0	0	0	0	0	0
0	0	0	0	0	0	0	0	0	0	0	0	0	0	0	0	0	0	0	0	0	0	0	0	0	0	0	0	0	0.221768	0	0	0	0	0	0	0	0	0	0	0	0	0	0	0	0	0	0	0	0
[truncated: 26 more columns]
