# Supplementary material for: Chlamydiae as symbionts of photosynthetic dinoflagellates
Source: ISME J. 2024 Jul 24;18(1):wrae139. doi: 10.1093/ismejo/wrae139 (PMC11317633; doi:10.1093/ismejo/wrae139)
Supplement: Table_S7-AAI_wrae139 [file table_s7-aai_wrae139.xlsx]

## Sheet: clado49_chlam.faa_results
Target genome	AAI_estimate (%)	Species	Phylum	Class/group	Order	Family	Host
1045192-5	45.62	Chlamydiae bacterium 1045192-5	Chlamydiota	Group 1	Simkaniales	Simkaniaceae	gutless worm
1045240-7	43.5	Chlamydiae bacterium 1045240-7	Chlamydiota	Group 1	Simkaniales	Simkaniaceae	gutless worm
1049244-12	45.33	Chlamydiae bacterium 1049244-12	Chlamydiota	Group 1	Simkaniales	Simkaniaceae	gutless worm
1063924-70	46.88	Chlamydiae bacterium 1063924-70	Chlamydiota	Group 1	Simkaniales	Simkaniaceae	unknown
3300004085-10	45.57	Chlamydiae bacterium 3300004085-10	Chlamydiota	Group 1	Simkaniales	Simkaniaceae	gutless worm
3300006056-100	47.22	Chlamydiae bacterium 3300006056-100	Chlamydiota	Group 1	Simkaniales	Simkaniaceae	unknown
3300006056-139	40.62	Chlamydiae bacterium 3300006056-139	Chlamydiota	Group 1	Simkaniales	Parasimkaniaceae	unknown
3300010035-10	45.83	Chlamydiae bacterium 3300010035-10	Chlamydiota	Group 1	Simkaniales	Simkaniaceae	coral
3300013126-109	42.02	Chlamydiae bacterium 3300013126-109	Chlamydiota	Group 1	Simkaniales	Parasimkaniaceae	unknown
3300013132-109	46.4	Chlamydiae bacterium 3300013132-109	Chlamydiota	Group 1	Simkaniales	unclassified	unknown
3300013133-59	46.89	Chlamydiae bacterium 3300013133-59	Chlamydiota	Group 1	Simkaniales	unclassified	unknown
CC_bin22	46.15	Simkaniaceae bacterium CC_bin22	Chlamydiota	Group 1	Simkaniales	Parasimkaniaceae	unknown
CHL1NORP91	44.26	Chlamydiae bacterium NORP91	Chlamydiota	Group 1	Simkaniales	Simkaniaceae	unknown
clean1596	43.08	Chlamydiota bacterium clean1596	Chlamydiota	Group 1	Simkaniales	Parasimkaniaceae	unknown
CLI4_bin_1	45.12	Simkaniaceae bacterium CLI4_bin_1	Chlamydiota	Group 1	Simkaniales	Simkaniaceae	sponge
Gw_Eff_bin_326	45.62	Simkaniaceae bacterium Gw_Eff_bin_326	Chlamydiota	Group 2	Simkaniales	Simkaniaceae	unknown
H124911	42.59	Chlamydiae bacterium RIFCSPHIGHO2_12_FULL_49_11	Chlamydiota	Group 1	Simkaniales	Parasimkaniaceae	unknown
HK-STAS-VERR_A-3	45.13	Chlamydiales bacterium HK-STAS-VERR_A-3	Chlamydiota	Group 1	Simkaniales	Simkaniaceae	unknown
HK-STAS-VERR_A-4	46.32	Chlamydiales bacterium HK-STAS-VERR_A-4	Chlamydiota	Group 1	Simkaniales	unclassified	unknown
HK-STAS-VERR_A-5	46.42	Chlamydiales bacterium HK-STAS-VERR_A-5	Chlamydiota	Group 1	Simkaniales	unclassified	unknown
HK-STAS-VERR_A-6	47.43	Chlamydiales bacterium HK-STAS-VERR_A-6	Chlamydiota	Group 1	Simkaniales	Simkaniaceae	unknown
IP30a_bin.2	44.98	Simkania sp. IP30a_bin-2	Chlamydiota	Group 1	Simkaniales	Simkaniaceae	coral
K_9	47.27	Neptunochlamydia vexilliferae	Chlamydiota	Group 1	Simkaniales	Simkaniaceae	protist
K_DeepCast_35m_m1_012	43.09	Chlamydiota bacterium K_DeepCast_35m_m1_012	Chlamydiota	Group 1	Simkaniales	Parasimkaniaceae	unknown
K1060_chlam_2	47.24	Chlamydiae bacterium K1060_chlam_2	Chlamydiota	Group 1	Simkaniales	Simkaniaceae	unknown
M_surface_7_m1_001	42.78	Chlamydiota bacterium M_surface_7_m1_001	Chlamydiota	Group 1	Simkaniales	Parasimkaniaceae	unknown
M30B1	46.99	Simkaniaceae bacterium isolate M30B1	Chlamydiota	Group 1	Simkaniales	Simkaniaceae	unknown
M30B2	47.04	Simkaniaceae bacterium isolate M30B2	Chlamydiota	Group 1	Simkaniales	Simkaniaceae	unknown
mNY24nWvNh	43.73	Chlamydiae bacterium mNY24nWvNh	Chlamydiota	Group 1	Simkaniales	unclassified	mammal
NC_groundwater_1612_36_11	46.25	Chlamydiales bacterium NC_groundwater_1612_Pr3_B-0.1um_36_11	Chlamydiota	Group 1	Simkaniales	unclassified	unknown
nzgw618	43.03	Chlamydiae bacterium nzgw618	Chlamydiota	Group 1	Simkaniales	Parasimkaniaceae	unknown
OFTM116	46.67	Chlamydiae bacterium OFTM116	Chlamydiota	Group 1	Simkaniales	Simkaniaceae	unknown
OFTM343	46.38	Chlamydiae bacterium OFTM343	Chlamydiota	Group1	Simkaniales	unclassified	unknown
Pac_F2b	45.81	Simkaniaceae bacterium Pac_F2b	Chlamydiota	Group 1	Simkaniales	Simkaniaceae	coral
PL25a_bin.114	47.28	Simkaniaceae bacterium PL25a_bin.114	Chlamydiota	Group 1	Simkaniales	Simkaniaceae	coral
PL25a_bin.130	45.25	Simkania sp. PL25a_bin.130	Chlamydiota	Group 1	Simkaniales	Simkaniaceae	coral
RH-23may17-898	43.24	Chlamydiota bacterium RH-23may17-898	Chlamydiota	Group 1	Simkaniales	Parasimkaniaceae	unknown
S4CHLAM102	42.16	Chlamydiae bacterium O_S4.2_102	Chlamydiota	Group 1	Simkaniales	Parasimkaniaceae	sponge
S4CHLAM20	42.65	Chlamydiae bacterium O_S4.2_20	Chlamydiota	Group 1	Simkaniales	Parasimkaniaceae	sponge
S4CHLAM37	47.14	Chlamydiae bacterium O_S4.2_37	Chlamydiota	Group 1	Simkaniales	unclassified	sponge
SIMNZ	47.09	Simkania negevensis	Chlamydiota	Group 1	Simkaniales	Simkaniaceae	unknown
SP1CHLAM54	46.19	Chlamydiae bacterium P_S1_54	Chlamydiota	Group 1	Simkaniales	Simkaniaceae	sponge
SP4CHLAM5	42.85	Chlamydiae bacterium O_S4.1_5	Chlamydiota	Group 1	Simkaniales	Parasimkaniaceae	sponge
SRR6231164_bin.38	43.05	Chlamydiales bacterium SRR6231164_bin.38	Chlamydiota	Group 1	Simkaniales	Parasimkaniaceae	unknown
SYNMED	47.1	Syngnamydia medusae	Chlamydiota	Group 1	Simkaniales	Simkaniaceae	jellyfish
Tobar13.5m-G69	46.22	Simkaniaceae bacterium Tobar13.5m-G69	Chlamydiota	Group 1	Simkaniales	unclassified	unknown
XENOCL	46.88	Sygnamydia xenoturbellae	Chlamydiota	Group 1	Simkaniales	Simkaniaceae	worm
ZE-3nov15-36	40.73	Chlamydiota bacterium ZE-3nov15-36	Chlamydiota	Group 1	Simkaniales	Parasimkaniaceae	unknown
