# Supplementary material for: Chlamydiae as symbionts of photosynthetic dinoflagellates
Source: ISME J. 2024 Jul 24;18(1):wrae139. doi: 10.1093/ismejo/wrae139 (PMC11317633; doi:10.1093/ismejo/wrae139)
Supplement: Table_S12-cla049_singletons_wrae139 [file table_s12-cla049_singletons_wrae139.xlsx]

## Sheet: Sheet2
Contig	Locus Tag	Type	Start	Stop	Strand	length aa	Product	alphafold pLDDT	PDB structure search hits	species	structure confidence	CSM/PDB number	remarks	other predictions	DbXrefs	seed_ortholog	eggNOG_OGs	max_annot_lvl	COG_category	Description	Preferred_name	GOs	EC	KEGG_ko	KEGG_Pathway	KEGG_Module	KEGG_Reaction	KEGG_rclass	BRITE	KEGG_TC	CAZy	BiGG_Reaction	PFAMs
contig_1	EFCAOE_00075	cds	13177	13917	+	246.667	hypothetical protein	47.48	nd							NA	NA	NA	NA	NA	NA	NA	NA	NA	NA	NA	NA	NA	NA	NA	NA	NA	NA
contig_1	EFCAOE_00090	cds	15746	16471	-	241.667	hypothetical protein	32.96	nd							NA	NA	NA	NA	NA	NA	NA	NA	NA	NA	NA	NA	NA	NA	NA	NA	NA	NA
contig_1	EFCAOE_00135	cds	27964	28146	-	60.6667	hypothetical protein	74.07	nd				some hits, but since this protein is so small the structures do not overlap really			NA	NA	NA	NA	NA	NA	NA	NA	NA	NA	NA	NA	NA	NA	NA	NA	NA	NA
contig_1	EFCAOE_00155	cds	34337	34555	+	72.6667	hypothetical protein	68.82	nd							NA	NA	NA	NA	NA	NA	NA	NA	NA	NA	NA	NA	NA	NA	NA	NA	NA	NA
contig_1	EFCAOE_00200	cds	40337	40942	-	201.667	hypothetical protein	55.92	nd							NA	NA	NA	NA	NA	NA	NA	NA	NA	NA	NA	NA	NA	NA	NA	NA	NA	NA
contig_1	EFCAOE_00235	cds	52462	53025	+	187.667	hypothetical protein	73.36	uncharacterized lipoprotein YkyA	Bacillus subtilis subtilis subsp. subtilis strain 168	pLDDT: 89.02	AF_AFP21884F1				NA	NA	NA	NA	NA	NA	NA	NA	NA	NA	NA	NA	NA	NA	NA	NA	NA	NA
contig_1	EFCAOE_00270	cds	60170	60295	-	41.6667	hypothetical protein	nd	nd							NA	NA	NA	NA	NA	NA	NA	NA	NA	NA	NA	NA	NA	NA	NA	NA	NA	NA
contig_1	EFCAOE_00295	cds	64776	64901	-	41.6667	hypothetical protein	nd	nd							NA	NA	NA	NA	NA	NA	NA	NA	NA	NA	NA	NA	NA	NA	NA	NA	NA	NA
contig_1	EFCAOE_00315	cds	68479	68808	-	109.667	hypothetical protein	63.57	nd							NA	NA	NA	NA	NA	NA	NA	NA	NA	NA	NA	NA	NA	NA	NA	NA	NA	NA
contig_2	EFCAOE_00405	cds	1904	2125	-	73.6667	hypothetical protein	68.18	nd							NA	NA	NA	NA	NA	NA	NA	NA	NA	NA	NA	NA	NA	NA	NA	NA	NA	NA
contig_2	EFCAOE_00415	cds	4135	4743	-	202.667	hypothetical protein	39.49	nd							NA	NA	NA	NA	NA	NA	NA	NA	NA	NA	NA	NA	NA	NA	NA	NA	NA	NA
contig_2	EFCAOE_00525	cds	27456	28538	+	360.667	hypothetical protein	52.06	nd							NA	NA	NA	NA	NA	NA	NA	NA	NA	NA	NA	NA	NA	NA	NA	NA	NA	NA
contig_2	EFCAOE_00565	cds	38568	41285	-	905.667	hypothetical protein	40.33	nd							NA	NA	NA	NA	NA	NA	NA	NA	NA	NA	NA	NA	NA	NA	NA	NA	NA	NA
contig_2	EFCAOE_00580	cds	44755	45042	+	95.6667	hypothetical protein	53.71	nd							NA	NA	NA	NA	NA	NA	NA	NA	NA	NA	NA	NA	NA	NA	NA	NA	NA	NA
contig_2	EFCAOE_00675	cds	60822	61241	+	139.667	hypothetical protein	69.72	nd							NA	NA	NA	NA	NA	NA	NA	NA	NA	NA	NA	NA	NA	NA	NA	NA	NA	NA
contig_2	EFCAOE_00680	cds	61423	61881	+	152.667	hypothetical protein	56.44	nd							NA	NA	NA	NA	NA	NA	NA	NA	NA	NA	NA	NA	NA	NA	NA	NA	NA	NA
contig_2	EFCAOE_00820	cds	92840	93328	-	162.667	hypothetical protein	68.53	nd							NA	NA	NA	NA	NA	NA	NA	NA	NA	NA	NA	NA	NA	NA	NA	NA	NA	NA
contig_2	EFCAOE_00890	cds	109547	109753	-	68.6667	hypothetical protein	51.21	nd							NA	NA	NA	NA	NA	NA	NA	NA	NA	NA	NA	NA	NA	NA	NA	NA	NA	NA
contig_2	EFCAOE_00895	cds	110845	111120	-	91.6667	hypothetical protein	38.89	nd							NA	NA	NA	NA	NA	NA	NA	NA	NA	NA	NA	NA	NA	NA	NA	NA	NA	NA
contig_2	EFCAOE_00930	cds	118612	118914	-	100.667	hypothetical protein	62.25	nd							NA	NA	NA	NA	NA	NA	NA	NA	NA	NA	NA	NA	NA	NA	NA	NA	NA	NA
contig_2	EFCAOE_00960	cds	124055	124663	+	202.667	hypothetical protein	90.04	12-meric ClyA pore complex	Escherichia coli K12	structure 2.8 A	6MRT	could also be subunit of other pore complex			NA	NA	NA	NA	NA	NA	NA	NA	NA	NA	NA	NA	NA	NA	NA	NA	NA	NA
contig_2	EFCAOE_01060	cds	140706	140951	-	81.6667	hypothetical protein	58.34	nd							NA	NA	NA	NA	NA	NA	NA	NA	NA	NA	NA	NA	NA	NA	NA	NA	NA	NA
contig_2	EFCAOE_01090	cds	149061	149480	-	139.667	hypothetical protein	29.98	nd							NA	NA	NA	NA	NA	NA	NA	NA	NA	NA	NA	NA	NA	NA	NA	NA	NA	NA
contig_2	EFCAOE_01095	cds	149477	149869	-	130.667	hypothetical protein	40.24	nd							NA	NA	NA	NA	NA	NA	NA	NA	NA	NA	NA	NA	NA	NA	NA	NA	NA	NA
contig_2	EFCAOE_01170	cds	172027	173157	+	376.667	hypothetical protein	39.84	nd							NA	NA	NA	NA	NA	NA	NA	NA	NA	NA	NA	NA	NA	NA	NA	NA	NA	NA
contig_2	EFCAOE_01385	cds	219026	220387	+	453.667	hypothetical protein	68.41	nd							NA	NA	NA	NA	NA	NA	NA	NA	NA	NA	NA	NA	NA	NA	NA	NA	NA	NA
contig_2	EFCAOE_01580	cds	262579	263652	+	357.667	hypothetical protein	45.91	nd							NA	NA	NA	NA	NA	NA	NA	NA	NA	NA	NA	NA	NA	NA	NA	NA	NA	NA
contig_2	EFCAOE_01590	cds	264781	265044	-	87.6667	hypothetical protein	66.90	nd							NA	NA	NA	NA	NA	NA	NA	NA	NA	NA	NA	NA	NA	NA	NA	NA	NA	NA
contig_2	EFCAOE_01640	cds	273425	275110	+	561.667	hypothetical protein	51.30	nd							NA	NA	NA	NA	NA	NA	NA	NA	NA	NA	NA	NA	NA	NA	NA	NA	NA	NA
contig_2	EFCAOE_01645	cds	275193	275735	+	180.667	hypothetical protein	61.10	nd							NA	NA	NA	NA	NA	NA	NA	NA	NA	NA	NA	NA	NA	NA	NA	NA	NA	NA
contig_2	EFCAOE_01805	cds	320616	322058	-	480.667	hypothetical protein	nd	nd					dnaJ, hsp70	PFAM:PF00226.34	NA	NA	NA	NA	NA	NA	NA	NA	NA	NA	NA	NA	NA	NA	NA	NA	NA	NA
contig_2	EFCAOE_01875	cds	336670	337254	+	194.667	hypothetical protein	40.05	nd							NA	NA	NA	NA	NA	NA	NA	NA	NA	NA	NA	NA	NA	NA	NA	NA	NA	NA
contig_2	EFCAOE_01925	cds	348408	349337	+	309.667	hypothetical protein	64.20	nd							NA	NA	NA	NA	NA	NA	NA	NA	NA	NA	NA	NA	NA	NA	NA	NA	NA	NA
contig_2	EFCAOE_01930	cds	349527	350309	+	260.667	hypothetical protein	59.85	nd							NA	NA	NA	NA	NA	NA	NA	NA	NA	NA	NA	NA	NA	NA	NA	NA	NA	NA
contig_2	EFCAOE_01955	cds	353489	354223	-	244.667	hypothetical protein	53.16	nd							NA	NA	NA	NA	NA	NA	NA	NA	NA	NA	NA	NA	NA	NA	NA	NA	NA	NA
contig_2	EFCAOE_02045	cds	369038	371491	-	817.667	hypothetical protein	63.96	nd							NA	NA	NA	NA	NA	NA	NA	NA	NA	NA	NA	NA	NA	NA	NA	NA	NA	NA
contig_2	EFCAOE_02060	cds	374615	375247	-	210.667	hypothetical protein	91.19	peptidyl-tRNA hydrolase or glutathione peroxidase	Brucella miletensis bv 1 str 16M or Dirofilaria immitis	pLDDT: 86.93; pLDDT: 93.52	AF_AFP65863F1; AF_AFP52033F1				NA	NA	NA	NA	NA	NA	NA	NA	NA	NA	NA	NA	NA	NA	NA	NA	NA	NA
contig_2	EFCAOE_02080	cds	377954	379408	+	484.667	hypothetical protein	43.45	nd							NA	NA	NA	NA	NA	NA	NA	NA	NA	NA	NA	NA	NA	NA	NA	NA	NA	NA
contig_2	EFCAOE_02095	cds	381426	381665	-	79.6667	hypothetical protein	86.68					structural similarity to ribosomal protein of the eukaryotic 60S or 80S subunit			NA	NA	NA	NA	NA	NA	NA	NA	NA	NA	NA	NA	NA	NA	NA	NA	NA	NA
contig_2	EFCAOE_02135	cds	390794	391351	+	185.667	hypothetical protein	54.68	nd							NA	NA	NA	NA	NA	NA	NA	NA	NA	NA	NA	NA	NA	NA	NA	NA	NA	NA
contig_2	EFCAOE_02175	cds	398729	398830	-	33.6667	hypothetical protein	nd	nd							NA	NA	NA	NA	NA	NA	NA	NA	NA	NA	NA	NA	NA	NA	NA	NA	NA	NA
contig_2	EFCAOE_02180	cds	398916	400352	-	478.667	hypothetical protein	59.85	nd							NA	NA	NA	NA	NA	NA	NA	NA	NA	NA	NA	NA	NA	NA	NA	NA	NA	NA
contig_2	EFCAOE_02205	cds	403988	404509	-	173.667	hypothetical protein	41.99	nd							NA	NA	NA	NA	NA	NA	NA	NA	NA	NA	NA	NA	NA	NA	NA	NA	NA	NA
contig_2	EFCAOE_02210	cds	404513	405232	-	239.667	hypothetical protein	37.13	nd							NA	NA	NA	NA	NA	NA	NA	NA	NA	NA	NA	NA	NA	NA	NA	NA	NA	NA
contig_2	EFCAOE_02220	cds	405691	406599	-	302.667	hypothetical protein	47.74	nd							NA	NA	NA	NA	NA	NA	NA	NA	NA	NA	NA	NA	NA	NA	NA	NA	NA	NA
contig_2	EFCAOE_02255	cds	410884	411153	-	89.6667	hypothetical protein	70.30					structure is not very clear			NA	NA	NA	NA	NA	NA	NA	NA	NA	NA	NA	NA	NA	NA	NA	NA	NA	NA
contig_2	EFCAOE_02290	cds	415815	416765	-	316.667	hypothetical protein	62.92	nd							NA	NA	NA	NA	NA	NA	NA	NA	NA	NA	NA	NA	NA	NA	NA	NA	NA	NA
contig_2	EFCAOE_02310	cds	419180	421780	-	866.667	hypothetical protein	60.09	nd							NA	NA	NA	NA	NA	NA	NA	NA	NA	NA	NA	NA	NA	NA	NA	NA	NA	NA
contig_3	EFCAOE_02320	cds	560	826	+	88.6667	hypothetical protein	56.25	nd							NA	NA	NA	NA	NA	NA	NA	NA	NA	NA	NA	NA	NA	NA	NA	NA	NA	NA
contig_3	EFCAOE_02345	cds	4472	4753	-	93.6667	hypothetical protein	68.29	nd							NA	NA	NA	NA	NA	NA	NA	NA	NA	NA	NA	NA	NA	NA	NA	NA	NA	NA
contig_3	EFCAOE_02410	cds	19135	19713	-	192.667	hypothetical protein	56.43	nd							NA	NA	NA	NA	NA	NA	NA	NA	NA	NA	NA	NA	NA	NA	NA	NA	NA	NA
contig_3	EFCAOE_02520	cds	44713	45699	+	328.667	hypothetical protein	68.45	nd							NA	NA	NA	NA	NA	NA	NA	NA	NA	NA	NA	NA	NA	NA	NA	NA	NA	NA
contig_3	EFCAOE_02545	cds	50671	52164	+	497.667	hypothetical protein	37.90	nd							NA	NA	NA	NA	NA	NA	NA	NA	NA	NA	NA	NA	NA	NA	NA	NA	NA	NA
contig_3	EFCAOE_02550	cds	52177	53082	+	301.667	hypothetical protein	39.72	nd							NA	NA	NA	NA	NA	NA	NA	NA	NA	NA	NA	NA	NA	NA	NA	NA	NA	NA
contig_3	EFCAOE_02575	cds	58173	59714	+	513.667	hypothetical protein	60.78	nd							NA	NA	NA	NA	NA	NA	NA	NA	NA	NA	NA	NA	NA	NA	NA	NA	NA	NA
contig_3	EFCAOE_02665	cds	79083	79982	+	299.667	hypothetical protein	nd	nd					unknown function		411473.RUMCAL_03403	2CJFU@1|root,30ZR8@2|Bacteria,1V5NS@1239|Firmicutes,24JAT@186801|Clostridia,3WS0N@541000|Ruminococcaceae	186801|Clostridia	S	Psort location Cytoplasmic, score	-	-	-	-	-	-	-	-	-	-	-	-	-
contig_3	EFCAOE_02695	cds	84907	85341	+	144.667	hypothetical protein	36.51	nd							NA	NA	NA	NA	NA	NA	NA	NA	NA	NA	NA	NA	NA	NA	NA	NA	NA	NA
contig_3	EFCAOE_02820	cds	107662	107916	+	84.6667	hypothetical protein	52.17	nd							NA	NA	NA	NA	NA	NA	NA	NA	NA	NA	NA	NA	NA	NA	NA	NA	NA	NA
contig_3	EFCAOE_02825	cds	107924	108235	-	103.667	hypothetical protein	88.62	ribosome hiberanation factor	Pseudomonas putida KT2440	pLDDT: 94.77	AF_AFP0A147F1	or other ribsosoma associated function, but structures look not very similar			NA	NA	NA	NA	NA	NA	NA	NA	NA	NA	NA	NA	NA	NA	NA	NA	NA	NA
contig_3	EFCAOE_02860	cds	112837	113412	-	191.667	hypothetical protein	38.59	nd							NA	NA	NA	NA	NA	NA	NA	NA	NA	NA	NA	NA	NA	NA	NA	NA	NA	NA
contig_3	EFCAOE_02875	cds	115245	116312	+	355.667	hypothetical protein	72.17	DDB1- AND CUL4-ASSOCIATED FACTOR 11	Caenorhabditis briggsae	pLDDT: 73.92	AF_AFA8XEN7F1	potential interaction with host proteins			NA	NA	NA	NA	NA	NA	NA	NA	NA	NA	NA	NA	NA	NA	NA	NA	NA	NA
contig_3	EFCAOE_02880	cds	116309	116719	+	136.667	hypothetical protein	60.81	nd							NA	NA	NA	NA	NA	NA	NA	NA	NA	NA	NA	NA	NA	NA	NA	NA	NA	NA
contig_3	EFCAOE_02925	cds	126404	127084	-	226.667	hypothetical protein	59.70	nd							NA	NA	NA	NA	NA	NA	NA	NA	NA	NA	NA	NA	NA	NA	NA	NA	NA	NA
contig_3	EFCAOE_02965	cds	132543	133043	-	166.667	hypothetical protein	53.20	nd							NA	NA	NA	NA	NA	NA	NA	NA	NA	NA	NA	NA	NA	NA	NA	NA	NA	NA
contig_3	EFCAOE_03040	cds	150147	150275	-	42.6667	hypothetical protein	nd	nd							NA	NA	NA	NA	NA	NA	NA	NA	NA	NA	NA	NA	NA	NA	NA	NA	NA	NA
contig_3	EFCAOE_03060	cds	155007	155537	+	176.667	hypothetical protein	46.79	nd							NA	NA	NA	NA	NA	NA	NA	NA	NA	NA	NA	NA	NA	NA	NA	NA	NA	NA
contig_3	EFCAOE_03110	cds	161442	161537	-	31.6667	hypothetical protein	nd	nd							NA	NA	NA	NA	NA	NA	NA	NA	NA	NA	NA	NA	NA	NA	NA	NA	NA	NA
contig_3	EFCAOE_03145	cds	189583	189990	-	135.667	hypothetical protein	70.61					structural hits not similar			NA	NA	NA	NA	NA	NA	NA	NA	NA	NA	NA	NA	NA	NA	NA	NA	NA	NA
contig_3	EFCAOE_03175	cds	195307	195600	-	97.6667	hypothetical protein	71.58					potential ribosomal protein of the eukaryotic ribosome			NA	NA	NA	NA	NA	NA	NA	NA	NA	NA	NA	NA	NA	NA	NA	NA	NA	NA
contig_3	EFCAOE_03255	cds	212627	212899	+	90.6667	hypothetical protein	88.79	Vesicle-associated membrane protein 3	Mus musculus	pLDDT: 88.57	AF_AFP63024F1	or other eukaryotic vesicle-associated protein			NA	NA	NA	NA	NA	NA	NA	NA	NA	NA	NA	NA	NA	NA	NA	NA	NA	NA
contig_3	EFCAOE_03330	cds	235384	235506	+	40.6667	hypothetical protein	nd	nd							NA	NA	NA	NA	NA	NA	NA	NA	NA	NA	NA	NA	NA	NA	NA	NA	NA	NA
contig_3	EFCAOE_03415	cds	254662	255228	-	188.667	hypothetical protein	30.41	nd							NA	NA	NA	NA	NA	NA	NA	NA	NA	NA	NA	NA	NA	NA	NA	NA	NA	NA
contig_3	EFCAOE_03420	cds	255228	255659	-	143.667	hypothetical protein	40.36	nd							NA	NA	NA	NA	NA	NA	NA	NA	NA	NA	NA	NA	NA	NA	NA	NA	NA	NA
contig_3	EFCAOE_03425	cds	255661	256422	-	253.667	hypothetical protein	64.46	nd							NA	NA	NA	NA	NA	NA	NA	NA	NA	NA	NA	NA	NA	NA	NA	NA	NA	NA
contig_3	EFCAOE_03430	cds	256431	256928	-	165.667	hypothetical protein	43.81	nd							NA	NA	NA	NA	NA	NA	NA	NA	NA	NA	NA	NA	NA	NA	NA	NA	NA	NA
contig_3	EFCAOE_03435	cds	256942	257874	-	310.667	hypothetical protein	48.57	nd							NA	NA	NA	NA	NA	NA	NA	NA	NA	NA	NA	NA	NA	NA	NA	NA	NA	NA
contig_3	EFCAOE_03440	cds	257902	258975	-	357.667	hypothetical protein	39.34	nd							NA	NA	NA	NA	NA	NA	NA	NA	NA	NA	NA	NA	NA	NA	NA	NA	NA	NA
contig_3	EFCAOE_03445	cds	259174	259830	-	218.667	hypothetical protein	36.59	nd							NA	NA	NA	NA	NA	NA	NA	NA	NA	NA	NA	NA	NA	NA	NA	NA	NA	NA
contig_3	EFCAOE_03465	cds	263372	263662	+	96.6667	hypothetical protein	77.45	membrane protein	Nocardia brasiliensis ATCC 700358	pLDDT: 80.36	AF_AFK0F8V8F1				NA	NA	NA	NA	NA	NA	NA	NA	NA	NA	NA	NA	NA	NA	NA	NA	NA	NA
contig_3	EFCAOE_03485	cds	268076	268759	+	227.667	hypothetical protein	42.13	nd							NA	NA	NA	NA	NA	NA	NA	NA	NA	NA	NA	NA	NA	NA	NA	NA	NA	NA
contig_3	EFCAOE_03570	cds	285322	285723	-	133.667	hypothetical protein	72.28					all hits are eukaryotic, but structures are different			NA	NA	NA	NA	NA	NA	NA	NA	NA	NA	NA	NA	NA	NA	NA	NA	NA	NA
contig_3	EFCAOE_03575	cds	285760	286350	-	196.667	hypothetical protein	46.06	nd							NA	NA	NA	NA	NA	NA	NA	NA	NA	NA	NA	NA	NA	NA	NA	NA	NA	NA
contig_3	EFCAOE_03630	cds	299037	299399	+	120.667	hypothetical protein	67.68	nd							NA	NA	NA	NA	NA	NA	NA	NA	NA	NA	NA	NA	NA	NA	NA	NA	NA	NA
contig_3	EFCAOE_03635	cds	299396	300088	+	230.667	hypothetical protein	42.30	nd							NA	NA	NA	NA	NA	NA	NA	NA	NA	NA	NA	NA	NA	NA	NA	NA	NA	NA
contig_3	EFCAOE_03710	cds	314986	321933	-	2315.67	hypothetical protein	failed	nd							NA	NA	NA	NA	NA	NA	NA	NA	NA	NA	NA	NA	NA	NA	NA	NA	NA	NA
contig_3	EFCAOE_03715	cds	321930	333917	-	3995.67	hypothetical protein	failed	nd							378806.STAUR_2872	COG1388@1|root,COG1388@2|Bacteria,1RJ5Z@1224|Proteobacteria	1224|Proteobacteria	M	LysM domain	-	-	-	-	-	-	-	-	-	-	-	-	LysM
contig_3	EFCAOE_03720	cds	333920	334759	-	279.667	hypothetical protein	38.04	nd							NA	NA	NA	NA	NA	NA	NA	NA	NA	NA	NA	NA	NA	NA	NA	NA	NA	NA
contig_3	EFCAOE_03725	cds	334784	335638	-	284.667	hypothetical protein	33.25	nd							NA	NA	NA	NA	NA	NA	NA	NA	NA	NA	NA	NA	NA	NA	NA	NA	NA	NA
contig_3	EFCAOE_03745	cds	339709	339930	-	73.6667	hypothetical protein	58.76	nd							NA	NA	NA	NA	NA	NA	NA	NA	NA	NA	NA	NA	NA	NA	NA	NA	NA	NA
contig_3	EFCAOE_03765	cds	346028	346444	-	138.667	hypothetical protein	32.52	nd							NA	NA	NA	NA	NA	NA	NA	NA	NA	NA	NA	NA	NA	NA	NA	NA	NA	NA
contig_3	EFCAOE_03780	cds	351169	351954	-	261.667	hypothetical protein	42.95	nd							NA	NA	NA	NA	NA	NA	NA	NA	NA	NA	NA	NA	NA	NA	NA	NA	NA	NA
contig_3	EFCAOE_03785	cds	352666	353184	-	172.667	hypothetical protein	76.38					structural hits not similar			NA	NA	NA	NA	NA	NA	NA	NA	NA	NA	NA	NA	NA	NA	NA	NA	NA	NA
contig_3	EFCAOE_03920	cds	379107	379433	+	108.667	hypothetical protein	45.46	nd							NA	NA	NA	NA	NA	NA	NA	NA	NA	NA	NA	NA	NA	NA	NA	NA	NA	NA
contig_3	EFCAOE_03950	cds	382071	382238	-	55.6667	hypothetical protein	nd	nd							NA	NA	NA	NA	NA	NA	NA	NA	NA	NA	NA	NA	NA	NA	NA	NA	NA	NA
contig_3	EFCAOE_04010	cds	391208	391471	-	87.6667	hypothetical protein	78.95	uncharacterized protein	Klebsiella pneumoniae subsp pneumoniae HS11286	pLDDT: 85.07	AF_AFA0A0H3GJF6F1				NA	NA	NA	NA	NA	NA	NA	NA	NA	NA	NA	NA	NA	NA	NA	NA	NA	NA
contig_3	EFCAOE_04075	cds	404783	406231	+	482.667	hypothetical protein	53.33	nd							NA	NA	NA	NA	NA	NA	NA	NA	NA	NA	NA	NA	NA	NA	NA	NA	NA	NA
contig_3	EFCAOE_04390	cds	471090	471224	+	44.6667	hypothetical protein	nd	nd							NA	NA	NA	NA	NA	NA	NA	NA	NA	NA	NA	NA	NA	NA	NA	NA	NA	NA
contig_3	EFCAOE_04410	cds	473097	473261	-	54.6667	hypothetical protein	nd	nd							NA	NA	NA	NA	NA	NA	NA	NA	NA	NA	NA	NA	NA	NA	NA	NA	NA	NA
contig_3	EFCAOE_04470	cds	483053	483961	+	302.667	hypothetical protein	80.97	uncharacterized protein	Oryza sativa Japonica group	pLDDT: 83.44	AF_AFA0A0P0VRT0F1	many other structural hits that have similarities with keratin, myosin…			NA	NA	NA	NA	NA	NA	NA	NA	NA	NA	NA	NA	NA	NA	NA	NA	NA	NA
contig_3	EFCAOE_04485	cds	486838	487794	-	318.667	hypothetical protein	40.78	nd							NA	NA	NA	NA	NA	NA	NA	NA	NA	NA	NA	NA	NA	NA	NA	NA	NA	NA
contig_3	EFCAOE_04580	cds	505073	506026	-	317.667	hypothetical protein	34.92	nd							NA	NA	NA	NA	NA	NA	NA	NA	NA	NA	NA	NA	NA	NA	NA	NA	NA	NA
contig_3	EFCAOE_04750	cds	550190	550972	+	260.667	hypothetical protein	34.03	nd							NA	NA	NA	NA	NA	NA	NA	NA	NA	NA	NA	NA	NA	NA	NA	NA	NA	NA
contig_3	EFCAOE_04755	cds	550983	551837	+	284.667	hypothetical protein	37.34	nd							NA	NA	NA	NA	NA	NA	NA	NA	NA	NA	NA	NA	NA	NA	NA	NA	NA	NA
contig_3	EFCAOE_04955	cds	581846	582505	+	219.667	CPBP family intramembrane metalloprotease	nd	nd					transmembrane protein	SO:0001217, UniRef:UniRef50_A0A6M2AAE9	1306947.ARQD01000001_gene806	28W2D@1|root,2ZI3B@2|Bacteria	2|Bacteria	-	-	-	-	-	-	-	-	-	-	-	-	-	-	-
contig_3	EFCAOE_04970	cds	584834	585544	-	236.667	hypothetical protein	42.95	nd							NA	NA	NA	NA	NA	NA	NA	NA	NA	NA	NA	NA	NA	NA	NA	NA	NA	NA
contig_3	EFCAOE_05025	cds	594284	594691	+	135.667	hypothetical protein	56.15	nd							NA	NA	NA	NA	NA	NA	NA	NA	NA	NA	NA	NA	NA	NA	NA	NA	NA	NA
contig_3	EFCAOE_05030	cds	595094	595189	+	31.6667	hypothetical protein	nd	nd							NA	NA	NA	NA	NA	NA	NA	NA	NA	NA	NA	NA	NA	NA	NA	NA	NA	NA
contig_3	EFCAOE_05035	cds	595164	595409	+	81.6667	hypothetical protein	47.00	nd							NA	NA	NA	NA	NA	NA	NA	NA	NA	NA	NA	NA	NA	NA	NA	NA	NA	NA
contig_3	EFCAOE_05040	cds	595444	595845	-	133.667	hypothetical protein	52.41	nd							NA	NA	NA	NA	NA	NA	NA	NA	NA	NA	NA	NA	NA	NA	NA	NA	NA	NA
contig_3	EFCAOE_05075	cds	601541	601900	-	119.667	hypothetical protein	50.50	nd							NA	NA	NA	NA	NA	NA	NA	NA	NA	NA	NA	NA	NA	NA	NA	NA	NA	NA
contig_3	EFCAOE_05080	cds	602397	602669	-	90.6667	hypothetical protein	55.43	nd							NA	NA	NA	NA	NA	NA	NA	NA	NA	NA	NA	NA	NA	NA	NA	NA	NA	NA
contig_3	EFCAOE_05155	cds	621310	622992	-	560.667	hypothetical protein	61.80	nd							NA	NA	NA	NA	NA	NA	NA	NA	NA	NA	NA	NA	NA	NA	NA	NA	NA	NA
contig_3	EFCAOE_05165	cds	625617	627776	+	719.667	hypothetical protein	32.82	nd							NA	NA	NA	NA	NA	NA	NA	NA	NA	NA	NA	NA	NA	NA	NA	NA	NA	NA
contig_3	EFCAOE_05170	cds	627786	628157	+	123.667	hypothetical protein	44.38	nd							NA	NA	NA	NA	NA	NA	NA	NA	NA	NA	NA	NA	NA	NA	NA	NA	NA	NA
contig_3	EFCAOE_05180	cds	629587	629718	-	43.6667	hypothetical protein	nd	nd							NA	NA	NA	NA	NA	NA	NA	NA	NA	NA	NA	NA	NA	NA	NA	NA	NA	NA
contig_3	EFCAOE_05300	cds	653983	654813	+	276.667	hypothetical protein	50.32	nd							NA	NA	NA	NA	NA	NA	NA	NA	NA	NA	NA	NA	NA	NA	NA	NA	NA	NA
contig_3	EFCAOE_05310	cds	655855	656286	-	143.667	hypothetical protein	90.81	uncharacterized protein (YP_323524.1)	Trichormus variabilis ATCC 29413	structure 2.11 A	2Q22	DUF1824 containing proteins of Cyanobacteria			NA	NA	NA	NA	NA	NA	NA	NA	NA	NA	NA	NA	NA	NA	NA	NA	NA	NA
contig_3	EFCAOE_05315	cds	656661	656873	+	70.6667	hypothetical protein	57.10	nd							NA	NA	NA	NA	NA	NA	NA	NA	NA	NA	NA	NA	NA	NA	NA	NA	NA	NA
contig_3	EFCAOE_05320	cds	656918	657130	+	70.6667	hypothetical protein	78.80					no hit			NA	NA	NA	NA	NA	NA	NA	NA	NA	NA	NA	NA	NA	NA	NA	NA	NA	NA
contig_3	EFCAOE_05415	cds	677734	678162	-	142.667	hypothetical protein	62.44	nd							NA	NA	NA	NA	NA	NA	NA	NA	NA	NA	NA	NA	NA	NA	NA	NA	NA	NA
contig_3	EFCAOE_05425	cds	679047	679169	-	40.6667	hypothetical protein	nd	nd							NA	NA	NA	NA	NA	NA	NA	NA	NA	NA	NA	NA	NA	NA	NA	NA	NA	NA
contig_3	EFCAOE_05470	cds	686103	686699	-	198.667	hypothetical protein	49.73	nd							NA	NA	NA	NA	NA	NA	NA	NA	NA	NA	NA	NA	NA	NA	NA	NA	NA	NA
contig_3	EFCAOE_05505	cds	697321	698046	+	241.667	hypothetical protein	43.21	nd							NA	NA	NA	NA	NA	NA	NA	NA	NA	NA	NA	NA	NA	NA	NA	NA	NA	NA
contig_3	EFCAOE_05545	cds	702917	704386	-	489.667	hypothetical protein	62.66	nd							NA	NA	NA	NA	NA	NA	NA	NA	NA	NA	NA	NA	NA	NA	NA	NA	NA	NA
contig_3	EFCAOE_05590	cds	712895	713359	+	154.667	hypothetical protein	57.63	nd							NA	NA	NA	NA	NA	NA	NA	NA	NA	NA	NA	NA	NA	NA	NA	NA	NA	NA
contig_3	EFCAOE_05610	cds	716416	716583	-	55.6667	hypothetical protein	nd	nd							NA	NA	NA	NA	NA	NA	NA	NA	NA	NA	NA	NA	NA	NA	NA	NA	NA	NA
contig_4	EFCAOE_05645	cds	6427	6633	-	68.6667	hypothetical protein	66.81	nd							NA	NA	NA	NA	NA	NA	NA	NA	NA	NA	NA	NA	NA	NA	NA	NA	NA	NA
contig_4	EFCAOE_05715	cds	24345	26651	-	768.667	hypothetical protein	43.91	nd							NA	NA	NA	NA	NA	NA	NA	NA	NA	NA	NA	NA	NA	NA	NA	NA	NA	NA
contig_4	EFCAOE_05740	cds	29275	29550	+	91.6667	hypothetical protein	56.18	nd							NA	NA	NA	NA	NA	NA	NA	NA	NA	NA	NA	NA	NA	NA	NA	NA	NA	NA
contig_4	EFCAOE_05795	cds	47249	47707	+	152.667	hypothetical protein	39.86	nd							NA	NA	NA	NA	NA	NA	NA	NA	NA	NA	NA	NA	NA	NA	NA	NA	NA	NA
contig_4	EFCAOE_05855	cds	58355	58969	+	204.667	hypothetical protein	57.63	nd							NA	NA	NA	NA	NA	NA	NA	NA	NA	NA	NA	NA	NA	NA	NA	NA	NA	NA
contig_4	EFCAOE_05940	cds	80324	80650	+	108.667	hypothetical protein	38.56	nd							NA	NA	NA	NA	NA	NA	NA	NA	NA	NA	NA	NA	NA	NA	NA	NA	NA	NA
contig_4	EFCAOE_05945	cds	80647	81021	+	124.667	hypothetical protein	44.44	nd							NA	NA	NA	NA	NA	NA	NA	NA	NA	NA	NA	NA	NA	NA	NA	NA	NA	NA
contig_4	EFCAOE_05980	cds	87294	87926	+	210.667	hypothetical protein	87.01					structural hits not similar			NA	NA	NA	NA	NA	NA	NA	NA	NA	NA	NA	NA	NA	NA	NA	NA	NA	NA
contig_4	EFCAOE_06015	cds	92616	93122	-	168.667	hypothetical protein	54.14	nd							NA	NA	NA	NA	NA	NA	NA	NA	NA	NA	NA	NA	NA	NA	NA	NA	NA	NA
contig_4	EFCAOE_06075	cds	108234	108563	+	109.667	hypothetical protein	78.44					no hit			NA	NA	NA	NA	NA	NA	NA	NA	NA	NA	NA	NA	NA	NA	NA	NA	NA	NA
contig_4	EFCAOE_06085	cds	112630	112833	-	67.6667	hypothetical protein	64.40	nd							NA	NA	NA	NA	NA	NA	NA	NA	NA	NA	NA	NA	NA	NA	NA	NA	NA	NA
contig_4	EFCAOE_06090	cds	112830	113015	-	61.6667	hypothetical protein	85.90	spore morphogenesis and germination protein YwcE	Shouchella clausii KSM-K16	pLDDT: 72.6	AF_AFQ5WG37F1				NA	NA	NA	NA	NA	NA	NA	NA	NA	NA	NA	NA	NA	NA	NA	NA	NA	NA
contig_4	EFCAOE_06115	cds	118143	118511	-	122.667	hypothetical protein	nd	nd					Photorhabdus luminescens protein	PFAM:PF04965.17	NA	NA	NA	NA	NA	NA	NA	NA	NA	NA	NA	NA	NA	NA	NA	NA	NA	NA
contig_4	EFCAOE_06125	cds	119736	120377	-	213.667	hypothetical protein	34.48	nd							NA	NA	NA	NA	NA	NA	NA	NA	NA	NA	NA	NA	NA	NA	NA	NA	NA	NA
contig_4	EFCAOE_06160	cds	128323	129003	+	226.667	hypothetical protein	45.53	nd							NA	NA	NA	NA	NA	NA	NA	NA	NA	NA	NA	NA	NA	NA	NA	NA	NA	NA
contig_4	EFCAOE_06180	cds	132008	132868	-	286.667	hypothetical protein	nd	nd					LRR repeat	PFAM:PF00560.36, PFAM:PF00560.36, PFAM:PF12799.10, PFAM:PF13855.9	NA	NA	NA	NA	NA	NA	NA	NA	NA	NA	NA	NA	NA	NA	NA	NA	NA	NA
contig_4	EFCAOE_06290	cds	155528	155827	+	99.6667	hypothetical protein	53.84	nd							NA	NA	NA	NA	NA	NA	NA	NA	NA	NA	NA	NA	NA	NA	NA	NA	NA	NA
contig_4	EFCAOE_06310	cds	158149	158817	-	222.667	hypothetical protein	38.42	nd							NA	NA	NA	NA	NA	NA	NA	NA	NA	NA	NA	NA	NA	NA	NA	NA	NA	NA
contig_4	EFCAOE_06375	cds	166139	166600	+	153.667	hypothetical protein	42.21	nd							NA	NA	NA	NA	NA	NA	NA	NA	NA	NA	NA	NA	NA	NA	NA	NA	NA	NA
contig_4	EFCAOE_06460	cds	180235	180549	+	104.667	hypothetical protein	58.33	nd							NA	NA	NA	NA	NA	NA	NA	NA	NA	NA	NA	NA	NA	NA	NA	NA	NA	NA
contig_4	EFCAOE_06490	cds	186347	186841	+	164.667	hypothetical protein	nd	nd							NA	NA	NA	NA	NA	NA	NA	NA	NA	NA	NA	NA	NA	NA	NA	NA	NA	NA
contig_4	EFCAOE_06545	cds	195384	195617	-	77.6667	hypothetical protein	59.52	nd							NA	NA	NA	NA	NA	NA	NA	NA	NA	NA	NA	NA	NA	NA	NA	NA	NA	NA
contig_4	EFCAOE_06550	cds	195733	195924	-	63.6667	hypothetical protein	67.60	nd							NA	NA	NA	NA	NA	NA	NA	NA	NA	NA	NA	NA	NA	NA	NA	NA	NA	NA
contig_4	EFCAOE_06655	cds	216382	216684	+	100.667	hypothetical protein	70.20					structural hits not similar			NA	NA	NA	NA	NA	NA	NA	NA	NA	NA	NA	NA	NA	NA	NA	NA	NA	NA
contig_4	EFCAOE_06690	cds	224109	224279	+	56.6667	hypothetical protein	nd	nd							NA	NA	NA	NA	NA	NA	NA	NA	NA	NA	NA	NA	NA	NA	NA	NA	NA	NA
contig_4	EFCAOE_06755	cds	237465	237908	+	147.667	hypothetical protein	53.84	nd							NA	NA	NA	NA	NA	NA	NA	NA	NA	NA	NA	NA	NA	NA	NA	NA	NA	NA
contig_4	EFCAOE_06890	cds	263711	264136	+	141.667	hypothetical protein	64.24	nd							NA	NA	NA	NA	NA	NA	NA	NA	NA	NA	NA	NA	NA	NA	NA	NA	NA	NA
contig_4	EFCAOE_06985	cds	279922	281781	+	619.667	hypothetical protein	69.46	nd							NA	NA	NA	NA	NA	NA	NA	NA	NA	NA	NA	NA	NA	NA	NA	NA	NA	NA
contig_4	EFCAOE_07045	cds	293476	294390	+	304.667	hypothetical protein	34.03	nd							NA	NA	NA	NA	NA	NA	NA	NA	NA	NA	NA	NA	NA	NA	NA	NA	NA	NA
contig_4	EFCAOE_07085	cds	300819	301091	+	90.6667	hypothetical protein	39.57	nd							NA	NA	NA	NA	NA	NA	NA	NA	NA	NA	NA	NA	NA	NA	NA	NA	NA	NA
contig_4	EFCAOE_07100	cds	302693	303106	+	137.667	hypothetical protein	40.26	nd							NA	NA	NA	NA	NA	NA	NA	NA	NA	NA	NA	NA	NA	NA	NA	NA	NA	NA
contig_4	EFCAOE_07190	cds	317245	317793	+	182.667	hypothetical protein	48.46	nd							NA	NA	NA	NA	NA	NA	NA	NA	NA	NA	NA	NA	NA	NA	NA	NA	NA	NA
contig_4	EFCAOE_07205	cds	319528	319944	-	138.667	hypothetical protein	43.58	nd							NA	NA	NA	NA	NA	NA	NA	NA	NA	NA	NA	NA	NA	NA	NA	NA	NA	NA
contig_4	EFCAOE_07215	cds	320214	321155	+	313.667	hypothetical protein	32.73	nd							NA	NA	NA	NA	NA	NA	NA	NA	NA	NA	NA	NA	NA	NA	NA	NA	NA	NA
contig_4	EFCAOE_07220	cds	321170	322105	+	311.667	hypothetical protein	35.88	nd							NA	NA	NA	NA	NA	NA	NA	NA	NA	NA	NA	NA	NA	NA	NA	NA	NA	NA
contig_4	EFCAOE_07245	cds	332341	333033	+	230.667	hypothetical protein	31.40	nd							NA	NA	NA	NA	NA	NA	NA	NA	NA	NA	NA	NA	NA	NA	NA	NA	NA	NA
contig_4	EFCAOE_07250	cds	333035	333739	+	234.667	hypothetical protein	42.52	nd							NA	NA	NA	NA	NA	NA	NA	NA	NA	NA	NA	NA	NA	NA	NA	NA	NA	NA
contig_4	EFCAOE_07255	cds	333749	334471	+	240.667	hypothetical protein	39.16	nd							NA	NA	NA	NA	NA	NA	NA	NA	NA	NA	NA	NA	NA	NA	NA	NA	NA	NA
contig_4	EFCAOE_07400	cds	367277	368059	-	260.667	hypothetical protein	79.52	Tryptophan 2,3-dioxygenase	Bordetella bronchiseptica RB50	pLDDT: 95.44	AF_AFQ7WHE8F1	or other protein involved in Phe/Tyr/Trp metabolism			NA	NA	NA	NA	NA	NA	NA	NA	NA	NA	NA	NA	NA	NA	NA	NA	NA	NA
contig_4	EFCAOE_07525	cds	390446	391594	-	382.667	hypothetical protein	66.14	nd							NA	NA	NA	NA	NA	NA	NA	NA	NA	NA	NA	NA	NA	NA	NA	NA	NA	NA
contig_4	EFCAOE_07570	cds	399848	399979	-	43.6667	hypothetical protein	nd	nd							NA	NA	NA	NA	NA	NA	NA	NA	NA	NA	NA	NA	NA	NA	NA	NA	NA	NA
contig_4	EFCAOE_07580	cds	401696	401875	+	59.6667	hypothetical protein	74.25					structural hits not similar			NA	NA	NA	NA	NA	NA	NA	NA	NA	NA	NA	NA	NA	NA	NA	NA	NA	NA
contig_4	EFCAOE_07600	cds	405320	405964	+	214.667	hypothetical protein	51.15	nd							NA	NA	NA	NA	NA	NA	NA	NA	NA	NA	NA	NA	NA	NA	NA	NA	NA	NA
contig_4	EFCAOE_07640	cds	411325	411792	-	155.667	hypothetical protein	60.82	nd							NA	NA	NA	NA	NA	NA	NA	NA	NA	NA	NA	NA	NA	NA	NA	NA	NA	NA
contig_4	EFCAOE_07670	cds	418625	418816	+	63.6667	hypothetical protein	74.42	cytochrome c oxidase subunit 5C	Glycine max	pLDDT: 88.58	AF_AFI1JBG2F1				NA	NA	NA	NA	NA	NA	NA	NA	NA	NA	NA	NA	NA	NA	NA	NA	NA	NA
contig_4	EFCAOE_07715	cds	431264	431413	+	49.6667	hypothetical protein	nd	nd							NA	NA	NA	NA	NA	NA	NA	NA	NA	NA	NA	NA	NA	NA	NA	NA	NA	NA
contig_4	EFCAOE_07720	cds	431347	431940	-	197.667	hypothetical protein	50.58	nd							NA	NA	NA	NA	NA	NA	NA	NA	NA	NA	NA	NA	NA	NA	NA	NA	NA	NA
contig_4	EFCAOE_07730	cds	432576	432878	-	100.667	hypothetical protein	56.12	nd							NA	NA	NA	NA	NA	NA	NA	NA	NA	NA	NA	NA	NA	NA	NA	NA	NA	NA
contig_4	EFCAOE_07810	cds	444140	445354	-	404.667	hypothetical protein	56.42	nd							NA	NA	NA	NA	NA	NA	NA	NA	NA	NA	NA	NA	NA	NA	NA	NA	NA	NA
contig_4	EFCAOE_07845	cds	451105	451545	-	146.667	hypothetical protein	63.98	nd							NA	NA	NA	NA	NA	NA	NA	NA	NA	NA	NA	NA	NA	NA	NA	NA	NA	NA
contig_4	EFCAOE_07850	cds	451867	453159	+	430.667	hypothetical protein	58.10	nd							NA	NA	NA	NA	NA	NA	NA	NA	NA	NA	NA	NA	NA	NA	NA	NA	NA	NA
contig_4	EFCAOE_07925	cds	467175	467501	+	108.667	hypothetical protein	61.43	nd							NA	NA	NA	NA	NA	NA	NA	NA	NA	NA	NA	NA	NA	NA	NA	NA	NA	NA
contig_4	EFCAOE_07930	cds	467586	467963	+	125.667	hypothetical protein	60.08	nd							NA	NA	NA	NA	NA	NA	NA	NA	NA	NA	NA	NA	NA	NA	NA	NA	NA	NA
contig_4	EFCAOE_07990	cds	482160	482441	+	93.6667	hypothetical protein	69.92	nd							NA	NA	NA	NA	NA	NA	NA	NA	NA	NA	NA	NA	NA	NA	NA	NA	NA	NA
contig_4	EFCAOE_08065	cds	494169	495446	-	425.667	hypothetical protein	33.17	nd							NA	NA	NA	NA	NA	NA	NA	NA	NA	NA	NA	NA	NA	NA	NA	NA	NA	NA
contig_5	EFCAOE_08090	cds	4315	4476	-	53.6667	hypothetical protein	nd	nd							NA	NA	NA	NA	NA	NA	NA	NA	NA	NA	NA	NA	NA	NA	NA	NA	NA	NA
contig_6	EFCAOE_08190	cds	18256	19302	+	348.667	hypothetical protein	55.06	nd							NA	NA	NA	NA	NA	NA	NA	NA	NA	NA	NA	NA	NA	NA	NA	NA	NA	NA
contig_6	EFCAOE_08215	cds	22634	23497	+	287.667	hypothetical protein	43.94	nd							NA	NA	NA	NA	NA	NA	NA	NA	NA	NA	NA	NA	NA	NA	NA	NA	NA	NA
contig_6	EFCAOE_08220	cds	23505	24389	+	294.667	hypothetical protein	32.17	nd							NA	NA	NA	NA	NA	NA	NA	NA	NA	NA	NA	NA	NA	NA	NA	NA	NA	NA
contig_6	EFCAOE_08280	cds	37134	37658	+	174.667	hypothetical protein	62.69	nd							NA	NA	NA	NA	NA	NA	NA	NA	NA	NA	NA	NA	NA	NA	NA	NA	NA	NA
contig_6	EFCAOE_08300	cds	40695	41837	+	380.667	hypothetical protein	43.23	nd							NA	NA	NA	NA	NA	NA	NA	NA	NA	NA	NA	NA	NA	NA	NA	NA	NA	NA
contig_7	EFCAOE_08340	cds	1459	1791	+	110.667	hypothetical protein	80.27					structural similarity to subunit of 70S ribosome			NA	NA	NA	NA	NA	NA	NA	NA	NA	NA	NA	NA	NA	NA	NA	NA	NA	NA
contig_7	EFCAOE_08385	cds	10327	10797	-	156.667	hypothetical protein	42.07	nd							NA	NA	NA	NA	NA	NA	NA	NA	NA	NA	NA	NA	NA	NA	NA	NA	NA	NA

## Sheet: renamed
>cla49_1	>EFCAOE_00075
>cla49_2	>EFCAOE_00090
>cla49_3	>EFCAOE_00135
>cla49_4	>EFCAOE_00155
>cla49_5	>EFCAOE_00200
>cla49_6	>EFCAOE_00235
>cla49_7	>EFCAOE_00315
>cla49_8	>EFCAOE_00405
>cla49_9	>EFCAOE_00415
>cla49_10	>EFCAOE_00525
>cla49_11	>EFCAOE_00565
>cla49_12	>EFCAOE_00580
>cla49_13	>EFCAOE_00675
>cla49_14	>EFCAOE_00680
>cla49_15	>EFCAOE_00820
>cla49_16	>EFCAOE_00890
>cla49_17	>EFCAOE_00895
>cla49_18	>EFCAOE_00930
>cla49_19	>EFCAOE_00960
>cla49_20	>EFCAOE_01060
>cla49_21	>EFCAOE_01090
>cla49_22	>EFCAOE_01095
>cla49_23	>EFCAOE_01170
>cla49_24	>EFCAOE_01385
>cla49_25	>EFCAOE_01580
>cla49_26	>EFCAOE_01590
>cla49_27	>EFCAOE_01640
>cla49_28	>EFCAOE_01645
>cla49_29	>EFCAOE_01875
>cla49_30	>EFCAOE_01925
>cla49_31	>EFCAOE_01930
>cla49_32	>EFCAOE_01955
>cla49_33	>EFCAOE_02045
>cla49_34	>EFCAOE_02060
>cla49_35	>EFCAOE_02080
>cla49_36	>EFCAOE_02095
>cla49_37	>EFCAOE_02135
>cla49_38	>EFCAOE_02180
>cla49_39	>EFCAOE_02205
>cla49_40	>EFCAOE_02210
>cla49_41	>EFCAOE_02220
>cla49_42	>EFCAOE_02255
>cla49_43	>EFCAOE_02290
>cla49_44	>EFCAOE_02310
>cla49_45	>EFCAOE_02320
>cla49_46	>EFCAOE_02345
>cla49_47	>EFCAOE_02410
>cla49_48	>EFCAOE_02520
>cla49_49	>EFCAOE_02545
>cla49_50	>EFCAOE_02550
>cla49_51	>EFCAOE_02575
>cla49_52	>EFCAOE_02695
>cla49_53	>EFCAOE_02820
>cla49_54	>EFCAOE_02825
>cla49_55	>EFCAOE_02860
>cla49_56	>EFCAOE_02875
>cla49_57	>EFCAOE_02880
>cla49_58	>EFCAOE_02925
>cla49_59	>EFCAOE_02965
>cla49_60	>EFCAOE_03060
>cla49_61	>EFCAOE_03145
>cla49_62	>EFCAOE_03175
>cla49_63	>EFCAOE_03255
>cla49_64	>EFCAOE_03415
>cla49_65	>EFCAOE_03420
>cla49_66	>EFCAOE_03425
>cla49_67	>EFCAOE_03430
>cla49_68	>EFCAOE_03435
>cla49_69	>EFCAOE_03440
>cla49_70	>EFCAOE_03445
>cla49_71	>EFCAOE_03465
>cla49_72	>EFCAOE_03485
>cla49_73	>EFCAOE_03570
>cla49_74	>EFCAOE_03575
>cla49_75	>EFCAOE_03630
>cla49_76	>EFCAOE_03635
>cla49_77	>EFCAOE_03710
>cla49_78	>EFCAOE_03715
>cla49_79	>EFCAOE_03720
>cla49_80	>EFCAOE_03725
>cla49_81	>EFCAOE_03745
>cla49_82	>EFCAOE_03765
>cla49_83	>EFCAOE_03780
>cla49_84	>EFCAOE_03785
>cla49_85	>EFCAOE_03920
>cla49_86	>EFCAOE_04010
>cla49_87	>EFCAOE_04075
>cla49_88	>EFCAOE_04470
>cla49_89	>EFCAOE_04485
>cla49_90	>EFCAOE_04580
>cla49_91	>EFCAOE_04750
>cla49_92	>EFCAOE_04755
>cla49_93	>EFCAOE_04970
>cla49_94	>EFCAOE_05025
>cla49_95	>EFCAOE_05035
>cla49_96	>EFCAOE_05040
>cla49_97	>EFCAOE_05075
>cla49_98	>EFCAOE_05080
>cla49_99	>EFCAOE_05155
>cla49_100	>EFCAOE_05165
>cla49_101	>EFCAOE_05170
>cla49_102	>EFCAOE_05300
>cla49_103	>EFCAOE_05310
>cla49_104	>EFCAOE_05315
>cla49_105	>EFCAOE_05320
>cla49_106	>EFCAOE_05415
>cla49_107	>EFCAOE_05470
>cla49_108	>EFCAOE_05505
>cla49_109	>EFCAOE_05545
>cla49_110	>EFCAOE_05590
>cla49_111	>EFCAOE_05645
>cla49_112	>EFCAOE_05715
>cla49_113	>EFCAOE_05740
>cla49_114	>EFCAOE_05795
>cla49_115	>EFCAOE_05855
>cla49_116	>EFCAOE_05940
>cla49_117	>EFCAOE_05945
>cla49_118	>EFCAOE_05980
>cla49_119	>EFCAOE_06015
>cla49_120	>EFCAOE_06075
>cla49_121	>EFCAOE_06085
>cla49_122	>EFCAOE_06090
>cla49_123	>EFCAOE_06125
>cla49_124	>EFCAOE_06160
>cla49_125	>EFCAOE_06290
>cla49_126	>EFCAOE_06310
>cla49_127	>EFCAOE_06375
>cla49_128	>EFCAOE_06460
>cla49_129	>EFCAOE_06490
>cla49_130	>EFCAOE_06545
>cla49_131	>EFCAOE_06550
>cla49_132	>EFCAOE_06655
>cla49_133	>EFCAOE_06755
>cla49_134	>EFCAOE_06890
>cla49_135	>EFCAOE_06985
>cla49_136	>EFCAOE_07045
>cla49_137	>EFCAOE_07085
>cla49_138	>EFCAOE_07100
>cla49_139	>EFCAOE_07190
>cla49_140	>EFCAOE_07205
>cla49_141	>EFCAOE_07215
>cla49_142	>EFCAOE_07220
>cla49_143	>EFCAOE_07245
>cla49_144	>EFCAOE_07250
>cla49_145	>EFCAOE_07255
>cla49_146	>EFCAOE_07400
>cla49_147	>EFCAOE_07525
>cla49_148	>EFCAOE_07580
>cla49_149	>EFCAOE_07600
>cla49_150	>EFCAOE_07640
>cla49_151	>EFCAOE_07670
>cla49_152	>EFCAOE_07720
>cla49_153	>EFCAOE_07730
>cla49_154	>EFCAOE_07810
>cla49_155	>EFCAOE_07845
>cla49_156	>EFCAOE_07850
>cla49_157	>EFCAOE_07925
>cla49_158	>EFCAOE_07930
>cla49_159	>EFCAOE_07990
>cla49_160	>EFCAOE_08065
>cla49_161	>EFCAOE_08190
>cla49_162	>EFCAOE_08215
>cla49_163	>EFCAOE_08220
>cla49_164	>EFCAOE_08280
>cla49_165	>EFCAOE_08300
>cla49_166	>EFCAOE_08340
>cla49_167	>EFCAOE_08385
